# Supplementary material for: Estrogen Receptor Modulators in Viral Infections Such as SARS−CoV−2: Therapeutic Consequences
Source: Int J Mol Sci. 2021 Jun 18;22(12):6551. doi: 10.3390/ijms22126551 (PMC8233910; doi:10.3390/ijms22126551)
Supplement: Supplementary file 1 [file ijms-22-06551-s001.zip]

Archive with 1 entries (1 files):
- ijms-1244445-supplementary.pdf
